# Supplementary material for: MYSM1-mediated epigenetic modification dysregulation leads to immunosuppression and secondary infections in sepsis
Source: PLoS Pathog. 2026 Feb 12;22(2):e1013935. doi: 10.1371/journal.ppat.1013935 (PMC12928581; doi:10.1371/journal.ppat.1013935)
Supplement: S1 Table — https://doi.org/10.6084/m9.figshare.31127227. (XLSX) [file ppat.1013935.s008.xlsx]

## Sheet: Sheet1
The primers used for genotyping
Primer	Forward (5'→3')	Reverse (5'→3')
Primer1	GCTGCATTACAGTTCTCTCATAGG	CCCTTCTCCACGTTGAATCAAG
Primer2	GAAGGAAGATGAGAAGCTGGC	CTTGTCAGCATAAGCCAGTGC
