# Supplementary material for: MYSM1-mediated epigenetic modification dysregulation leads to immunosuppression and secondary infections in sepsis
Source: PLoS Pathog. 2026 Feb 12;22(2):e1013935. doi: 10.1371/journal.ppat.1013935 (PMC12928581; doi:10.1371/journal.ppat.1013935)
Supplement: S2 Table — https://doi.org/10.6084/m9.figshare.31127245. (XLSX) [file ppat.1013935.s009.xlsx]

## Sheet: Sheet1
	Gene	Forward (5'→3')	Reverse (5'→3')
	Murine IL-1β	CCAAAAGATGAAGGGCTGCT	TCATCAGGACAGCCCAGGTC
	Murine IL-6	TTCCATCCAGTTGCCTTCTTG	AATTAAGCCTCCGACTTGTGAA
	Murine GAPDH	AGGTCGGTGTGAACGGATTTG	GGGGTCGTTGATGGCAACA
	Human IL-1β	CTCTCTCCTTTCAGGGCCAA	GAGAGGCCTGGCTCAACAAA
	Human IL-6	ACTCACCTCTTCAGAACGAATTG	CCATCTTTGGAAGGTTCAGGTTG
	Human GAPDH	GGAGCGAGATCCCTCCAAAAT	GGCTGTTGTCATACTTCTCATGG
	Murine MYSM1	AGGCAGGACTCAAGTGGAAA	CAGGAATCGCTTGCTTTTCT
