# Supplementary material for: MYSM1-mediated epigenetic modification dysregulation leads to immunosuppression and secondary infections in sepsis
Source: PLoS Pathog. 2026 Feb 12;22(2):e1013935. doi: 10.1371/journal.ppat.1013935 (PMC12928581; doi:10.1371/journal.ppat.1013935)
Supplement: S4 Table — https://doi.org/10.6084/m9.figshare.31127254. (XLSX) [file ppat.1013935.s011.xlsx]

## Sheet: Sheet1
		S4 Table Comparison of Clinical Characteristics Between Primary and Secondary Infection Data Sets in Sepsis
		characteristics	Total	Primary	secondary	p
			(N=486)	infection	infection
				(N=417)	(N=69)
		Age(mean±SD)	65.31(±16.24)	64.77(±16.14)	68.58(±16.55)	0.42
		Male, n(%)	307(63.17)	260(62.35)	47(68.12)	0.42
		death, n(%)	107(22.02)	81(19.42)	26(37.68)	0.0015
