# Supplementary material for: MYSM1-mediated epigenetic modification dysregulation leads to immunosuppression and secondary infections in sepsis
Source: PLoS Pathog. 2026 Feb 12;22(2):e1013935. doi: 10.1371/journal.ppat.1013935 (PMC12928581; doi:10.1371/journal.ppat.1013935)
Supplement: S1 Data — https://doi.org/10.6084/m9.figshare.30581651. (XLSX) [file ppat.1013935.s012.xlsx]

## Sheet: Sheet1
Fig. 1
	Fig.1A			Fig.1D
	A. baumannii	27.5362			Primary Infection	Secondary Infection			Fig.1E								Fig.1F						Fig.1G					Fig.1I						Fig.1J						Fig.1K
	E.faecium	18.8406			0.01	0.04			IL-1β								IL-1β						IL-1β					IL-1β						IL-1β						IL-1β
	K. pneumoniae	18.8406			0.38	0.37				Healthy MOCK	Healthy LPS4H	Sepsis MOCK	Sepsis LPS4H					MOCK	0.517632					MOCK	0.059954				Mock	0.000123774					Mock	0.00199416					Mock	1.7
	C. albicans	11.5942			0.56	0.72				1.08166	4.15174	1.14089	2.08251					MOCK	0.61132					MOCK	0.125				Mock	0.000113896					Mock	0.00183501					Mock	2.71
	C. tropicalis	11.5942			0.48	0.67				0.284219	1.85328	1.23592	0.272942					MOCK	0.438303					MOCK	0.133046				Mock	9.44559e-05					Mock	0.00176025					Mock	1.72
	S. maltophilia	10.1449			0.79	2.29				0.0737704	1.20046	0.11732	1.08192					3H	8.45614					6H	0.447513				LPS4H	12.042					LPS4H	0.594604					LPS4H	2462.89
	E.coli	7.24638			0.09	0.16				0.303418	1.5383	0.197774	1.23529					3H	11.1579					6H	0.30566				LPS4H	6.27667					LPS4H	0.602904					LPS4H	2687.88
	A.spp	7.24638			0.36	0.6				0.478397	1.01851	0.131156	0.469991					3H	8.22491					6H	0.535887				LPS4H	8.75435					LPS4H	0.655197					LPS4H	2541.28
	P. aeruginosa	7.24638			0.26	0.65				0.567785	1.91758	0.452478	0.394966					6H	6.06287					12H	0.148651				LPS24H+4H	8.22491					LPS24H+4H	0.702222					LPS7D+4H	1414.9
	S. pneumoniae	7.24638			0.5	0.75				1.44767	3.16911	0.874615	2.16867					6H	6.23332					12H	0.171943				LPS24H+4H	8.11168					LPS24H+4H	0.707107					LPS7D+4H	1434.91
	S. aureus	2.89855			0.08	0.41				2.98711	6.85359	0.232151	0.383938					6H	5.73582					12H	0.171943				LPS24H+4H	7.94474					LPS24H+4H	0.784584					LPS7D+4H	1447.75
	Virus	2.89855			1.8	1.74				2.04841	2.66024	0.712444	0.898266					12H	4.25748					24H	0.0213444				LPS7D+4H	1.33793					LPS7D+4H	0.149685
					1.51	0.88				0.981473	1.80125							12H	4.16986					24H	0.0297699				LPS7D+4H	1.44393					LPS7D+4H	0.150726
					0.32	1.75				1.15877	4.01113							12H	4.92458					24H	0.0240137				LPS7D+4H	1.37554					LPS7D+4H	0.149685
					0.26	1.7				0.83159	1.87609							24H	7.4127
	Fig.1B				0.21	0.61				0.49657	1.23965							24H	4.59479
	Lung	75.3623			0.59	1.16				2.22066	10.0611							24H	5.42642
	Blood	30.4348			0.3	0.12
	Urinary	10.1449			0.42	0.67
	Enterocoelia	7.2464			0.48	0.12			IL-6								IL-6						IL-6					IL-6						IL-6
	Brain	4.3478			0.35	0.16				Healthy MOCK	Healthy LPS4H	Sepsis MOCK	Sepsis LPS4H					MOCK	0.000474929					MOCK	0.225313				Mock	0.00108356					Mock	0.217638					Mock	8.5
					0.11	0.35				0.00721214	0.391568	0.0489041	0.491298					MOCK	0.000342882					MOCK	0.134904				Mock	0.000943297					Mock	0.219151					Mock	8.69
					0.23	0.34				0.010975	0.214653	0.0038601	0.0328667					MOCK	0.000286337					MOCK	0.208772				Mock	0.000969817					Mock	0.193446					Mock	7.19
					0.35	0.86				0.0389261	1.04957	0.011108	0.49966					3H	0.0183255					6H	1				LPS4H	6.9644					LPS4H	2.58471					LPS4H	367.1
	Fig.1C				2.38	0.36				0.0056561	0.199227	0.0693136	0.0368042					3H	0.0209051					6H	0.632878				LPS4H	4.14106					LPS4H	2.82843					LPS4H	409.64
	primary infection	secondary infection			0.51	0.46				0.141626	2.07066	0.00311984	0.022739					3H	0.0165159					6H	0.840896				LPS4H	4.59479					LPS4H	2.37841					LPS4H	321.17
	19.42	37.68			1.12	0.89				0.105644	0.721072	0.144262	0.232724					6H	0.00161976					12H	0.0209051				LPS24H+4H	5.9794					LPS24H+4H	3.36359					LPS7D+4H	268.98
					1.59	1.1				0.0511852	0.286568	0.0485411	0.274846					6H	0.00160858					12H	0.0206173				LPS24H+4H	5.9794					LPS24H+4H	2.8481					LPS7D+4H	285.95
					0.15	0.39				0.18133	1.79733	0.00505245	0.0232104					6H	0.00232267					12H	0.0240137				LPS24H+4H	6.10504					LPS24H+4H	1.68179					LPS7D+4H	315.46
					1	0.49				0.148499	0.515464	0.0305161	0.080971					12H	0.002022					24H	0.0429857				LPS7D+4H	0.726986					LPS7D+4H	0.907519
					0.5	0.56				0.0505837	0.425189							12H	0.00219738					24H	0.000141197				LPS7D+4H	0.747425					LPS7D+4H	1.70527
					0.46	0.21				0.0449724	0.959631							12H	0.00248938					24H	0.0145786				LPS7D+4H	0.726986					LPS7D+4H	1.25701
					0.63	0.42				0.00956553	0.0569925							24H	0.0166308
					1.24	1.06				0.0246492	0.082503							24H	0.00754638
					0.89	0.79				0.109445	2.17017							24H	0.00955188
					0.22	0.23
					0.5	0.73
					0.59	0.24
					1.06	0.66
					0.57	1.31
					1.39	1.78
					0.8	0.45
					0.81	0.72
					1.09	0.83
					0.56	0.45
					3.09	0.92
					0.08	0.33
					3.43	3.32
					0.91	0.63
					0.34	0.75
					0.3	0.56
					0.15	0.1
					1.29	0.59
					0.23	0.27
					0.9	0.64
					2.39	0.27
					0.47	0.1
					0.48	2.41
					0.9	1.37
					0.75	0.88
					0.41	0.5
					0.82	0.59
					0.34	0.61
					0.63	0.74
					0.73	0.5
					0.67	1.52
					1.26	1.25
					1.01	0.3
					0.53	0.5
Fig. 2
	Fig. 2A							Fig. 2B					Fig. 2E						Fig. 2G
									Healthy individual	Post-septic patient				MOCK1	0.000671651					Ecoli 4h-1	17.5419		Ecoli 4h-1	0.569191
	H3K27ac								1.1599	0.654863				MOCK2	0.000541782					Ecoli 4h-2	20.675		Ecoli 4h-2	0.548622
		Mock	LPS4h	LPS24h+4h	LPS7d+4h				0.843569	0.441201				MOCK3	0.000495097					Ecoli 4h-3	20.4052		Ecoli 4h-3	0.595209
		1.04694	1.05817	0.978613	0.975118				1.02235	0.449431				LPS4H-1	2.17347					PRT+Ecoli 4h-1	6.98634		PRT+Ecoli 4h-1	0.0684063
		0.964886	1.08501	0.798922	1.0178				0.864497	0.503231				LPS4H-2	2.07053					PRT+Ecoli 4h-2	11.9491		PRT+Ecoli 4h-2	0.064312
		0.837984	0.882335	0.89409	0.943508									LPS4H-3	2.12874					PRT+Ecoli 4h-3	12.0707		PRT+Ecoli 4h-3	0.040876
	H3K27me3													LPS4H+PRT-1	0.888843
		Mock	LPS4h	LPS24h+4h	LPS7d+4h									LPS4H+PRT-2	0.747425
		1.0094	0.86549	0.867451	1.04905									LPS4H+PRT-3	0.895025
		1.02578	0.749131	0.824662	1.1798									LPS7d+4H-1	1.20581
		0.776859	0.896036	0.960894	1.06194									LPS7d+4H-2	0.846745
	H3K9me3													LPS7d+4H-3	0.812252				Fig. 2H
		Mock	LPS4h	LPS24h+4h	LPS7d+4h									LPS7d+4h+PRT-1	0.320856					Ecoli 4h-1	543.271		Ecoli 4h-1	2614.89
		0.930617	0.944564	1.04992	0.956171									LPS7d+4h+PRT-2	0.312083					Ecoli 4h-2	437.332		Ecoli 4h-2	1959.64
		0.919054	1.09826	0.932591	0.925623									LPS7d+4h+PRT-3	0.334482					Ecoli 4h-3	641.003		Ecoli 4h-3	2210.88
		0.894513	0.958225	0.867056	1.06109															PRT+Ecoli 4h-1	144.882		PRT+Ecoli 4h-1	501.877
	H3K79me3																			PRT+Ecoli 4h-2	160.549		PRT+Ecoli 4h-2	1517.89
		Mock	LPS4h	LPS24h+4h	LPS7d+4h															PRT+Ecoli 4h-3	247.09		PRT+Ecoli 4h-3	990.558
		0.611669	0.607498	0.467767	0.537876			Fig. 2D
		0.533831	0.593928	0.445171	0.487163				IL-6 qpcr			IL-6 protein
		0.541327	0.572758	0.515462	0.476385
	H3K36me3								MOCK1	0.00195312		Mock	Lps4h	LPS4h+PRT4165	LPS7d+4H	LPS7d+4h+PRT4165
		Mock	LPS4h	LPS24h+4h	LPS7d+4h				MOCK2	0.00191293		511.706	2963.39	1439.37	1836.94	627.664
		0.706513	0.733438	0.969356	0.665112				MOCK3	0.00238797		511.706	3675.7	1571.89	2085.42	925.842
		0.769331	0.793676	0.803898	0.679743				LPS4H-1	1.71713		528.272	3327.83	1290.28	1588.46	710.491
		0.743278	0.765224	0.984913	0.733781				LPS4H-2	1.6245
									LPS4H-3	1.7411
	H2AK119ub								LPS4H+PRT-1	0.615572
		Mock	LPS4h	LPS24h+4h	LPS7d+4h				LPS4H+PRT-2	0.737135
		1.03633	1.02671	0.719892	0.707482				LPS4H+PRT-3	1
		0.955549	1.04396	0.732433	0.746805				LPS7d+4H-1	0.972655
		0.917109	1.13541	0.674167	0.783936				LPS7d+4H-2	0.972655
									LPS7d+4H-3	1.07177
									LPS7d+4h+PRT-1	0.406126
									LPS7d+4h+PRT-2	0.397768
									LPS7d+4h+PRT-3	0.378929
Fig. 3
	Fig3A				Fig3B				Fig3E							Fig3F					Fig3G
		Mock	SEI			Mock	0.00264962			WT MOCK	495.141	544.837	395.748				wt mock	0.956327				wt mock	0.959043
		0.467242	1.0816			Mock	0.00254168			WT LPS4H	1654.72	1853.51	1919.77				wt mock	1.14518				wt mock	0.939306
		1	1.93555			Mock	0.00243815			WT LPS24H+4H	892.711	909.277	942.408				wt mock	0.898491				wt mock	1.10165
		0.603175	2.06004			LPS4H	0.00374713			WT LPS7D+4H	743.622	710.491	677.361				wt 7d+4h	0.324339				wt 7d+4h	0.238105
		1.0447	0.791966			LPS4H	0.00317286			MYSM1ex2-Δ/Δ MOCK	246.659	263.225	296.356				wt 7d+4h	0.545472				wt 7d+4h	0.219101
		0.943705	1.24539			LPS4H	0.0033771			MYSM1ex2-Δ/Δ LPS4H	5299.12	5796.08	5315.68				wt 7d+4h	0.306844				wt 7d+4h	0.217587
		0.926802	1.25568			LPS24H+4H	0.00132481			MYSM1ex2-Δ/Δ LPS24H+4H	5166.59	5829.21	4934.68				MYSM1ex2-Δ/Δ mock	1.50064				MYSM1ex2-Δ/Δ mock	0.901043
						LPS24H+4H	0.00125335			MYSM1ex2-Δ/Δ LPS7D+4H	2532.69	2714.91	2748.04				MYSM1ex2-Δ/Δ mock	1.70005				MYSM1ex2-Δ/Δ mock	0.999769
						LPS24H+4H	0.00143972										MYSM1ex2-Δ/Δ mock	2.33849				MYSM1ex2-Δ/Δ mock	1.07898
						LPS7D+4H	0.00115331										MYSM1ex2-Δ/Δ 7d+4h	15.5148				MYSM1ex2-Δ/Δ 7d+4h	9.64424
						LPS7D+4H	0.00111403										MYSM1ex2-Δ/Δ 7d+4h	23.1923				MYSM1ex2-Δ/Δ 7d+4h	9.77887
						LPS7D+4H	0.00116134										MYSM1ex2-Δ/Δ 7d+4h	23.1923				MYSM1ex2-Δ/Δ 7d+4h	7.94291
Fig. 4
	Fig4B								Fig4C				Fig4D				Fig4E							Fig4F
									WT Mock	0.000124635			WT Mock	0.000745244			wt mock	0.00340059		MYSM1ex2-Δ/Δ MOCK	0.0121744			WT
	WT MOCK	427.057	857.758	327.664	526.449				WT Mock	0.000117912			WT Mock	0.000729907			wt mock	0.00442533		MYSM1ex2-Δ/Δ MOCK	0.00797666					X1	X2	X3
	WT LPS4H	8776.04	7450.8	5628.6	5728				WT Mock	0.000122919			WT Mock	0.00085606			wt mock	0.00377319		MYSM1ex2-Δ/Δ MOCK	0.00878952				Mock	852.844	742.408	825.235
	WT LPS24H+4H	5993.04	4071.45	7417.67	6125.57				WT lps4h	1.33793			WT lps4h	1.6245			wt lps4h	0.752623		MYSM1ex2-Δ/Δ LPS4H	1.72907				Lps4h	8307.29	8859.47	9660.13
	WT LPS7D+4H	526.449	625.842	3342.57	2845.61				WT lps4h	1.18099			WT lps4h	1.71713			wt lps4h	0.926588		MYSM1ex2-Δ/Δ LPS4H	1.7411				PRT+LPS4H	4303.98	3834.62	4221.15
	MYSM1ex2-Δ/Δ MOCK	890.889	393.926	393.926	924.02				WT lps4h	1.22264			WT lps4h	1.70527			wt lps4h	0.876606		MYSM1ex2-Δ/Δ LPS4H	1.91853				LPS7D+4H	1570.68	1819.16	1625.9
	MYSM1ex2-Δ/Δ LPS4H	10995.8	10598.2	8809.17	9604.31				WT LPS24H+4H	0.986233			WT LPS24H+4H	0.535887			wt lps4h+prt	0.363493		MYSM1ex2-Δ/Δ-LPS4H+PRT	0.332171				PRT+LPS7D+4H	1184.15	1156.54	935.671
	MYSM1ex2-Δ/Δ LPS24H+4H	11989.7	11790.9	14573.9	13381.2				WT LPS24H+4H	0.926588			WT LPS24H+4H	0.535887			wt lps4h+prt	0.411796		MYSM1ex2-Δ/Δ-LPS4H+PRT	0.200267
	MYSM1ex2-Δ/Δ LPS7D+4H	5728	7682.72	7351.41	6390.61				WT LPS24H+4H	0.913831			WT LPS24H+4H	0.539614			wt lps4h+prt	0.251739		MYSM1ex2-Δ/Δ-LPS4H+PRT	0.162668
									WT LPS7D+4H	0.00188659			WT LPS7D+4H	0.0101667			WT 7D+4H+PRT	0.269807		MYSM1ex2-Δ/Δ- 7D+4H+PRT	0.138696			MYSM1ex2-Δ/Δ
									WT LPS7D+4H	0.00184777			WT LPS7D+4H	0.0105985			WT 7D+4H+PRT	0.181747		MYSM1ex2-Δ/Δ- 7D+4H+PRT	0.166086
									WT LPS7D+4H	0.00179724			WT LPS7D+4H	0.0105253			WT 7D+4H+PRT	0.257028		MYSM1ex2-Δ/Δ- 7D+4H+PRT	0.179244				Mock	852.844	770.017	714.798
																	WT 7D+4H	0.582367		MYSM1ex2-Δ/Δ LPS7D+4H	1.27456				Lps4h	11675.6	11979.3	10847.3
									MYSM1ex2-Δ/Δ MOCK	0.000137336			MYSM1ex2-Δ/Δ MOCK	0.000657829			WT 7D+4H	0.578344		MYSM1ex2-Δ/Δ LPS7D+4H	1.51572				PRT+LPS4H	5132.25	5159.86	5215.07
									MYSM1ex2-Δ/Δ MOCK	0.000136388			MYSM1ex2-Δ/Δ MOCK	0.000662404			WT 7D+4H	0.496546		MYSM1ex2-Δ/Δ LPS7D+4H	1.36604				LPS7D+4H	2730.26	2592.21	2371.34
									MYSM1ex2-Δ/Δ MOCK	0.000121227			MYSM1ex2-Δ/Δ MOCK	0.000596992											PRT+LPS7D+4H	1598.29	1819.16	1432.63
									MYSM1ex2-Δ/Δ LPS4H	3.31728			MYSM1ex2-Δ/Δ LPS4H	6.06287
									MYSM1ex2-Δ/Δ LPS4H	3.03143			MYSM1ex2-Δ/Δ LPS4H	5.9794
									MYSM1ex2-Δ/Δ LPS4H	3.18215			MYSM1ex2-Δ/Δ LPS4H	6.23332
									MYSM1ex2-Δ/Δ LPS24H+4H	2.08493			MYSM1ex2-Δ/Δ LPS24H+4H	0.920188
									MYSM1ex2-Δ/Δ LPS24H+4H	1.87905			MYSM1ex2-Δ/Δ LPS24H+4H	0.939523
									MYSM1ex2-Δ/Δ LPS24H+4H	2.02792			MYSM1ex2-Δ/Δ LPS24H+4H	0.986233
									MYSM1ex2-Δ/Δ LPS7D+4H	0.646176			MYSM1ex2-Δ/Δ LPS7D+4H	0.466516
									MYSM1ex2-Δ/Δ LPS7D+4H	0.668964			MYSM1ex2-Δ/Δ LPS7D+4H	0.514057
									MYSM1ex2-Δ/Δ LPS7D+4H	0.602904			MYSM1ex2-Δ/Δ LPS7D+4H	0.543367
Fig. 5
	Fig5B				Fig5C
	IL-1β				F4/80
	WT-1	0.367351			WT	MYSM1ex2-Δ/Δ
	WT-2	0.999995			1.54	4.604
	WT-3	2.61169			1.731	3.781
	MYSM1ex2-Δ/Δ-1	5.64003			1.619	4.49
	MYSM1ex2-Δ/Δ-2	3.35197			1.381	4.18
	MYSM1ex2-Δ/Δ-3	3.39097
					IL-1β
					WT	MYSM1ex2-Δ/Δ
	IL-6				4.156	7.286
	WT-1	0.289469			3.797	7.707
	WT-2	0.337062			3.404	7.081
	WT-3	0.346265			3.878	7.47
	MYSM1ex2-Δ/Δ-1	0.391311
	MYSM1ex2-Δ/Δ-2	0.425334			LY6G
	MYSM1ex2-Δ/Δ-3	0.489931			WT	MYSM1ex2-Δ/Δ
					1.815	5.642
					1.96	4.317
					2.17	5.191
					2.051	6.342
Fig. 6
	Fig6B				Fig6E				Fig6F
	WT	MYSM1ex2-Δ/Δ			WT	MYSM1ex2-Δ/Δ			F4/80
	150.94	44			5200	1600			WT	MYSM1ex2-Δ/Δ
	87.4525	45.2489			10400	800			9.96	3.464
	150.442	63.3484			28000	400			10.069	3.661
	92.437	70.0935			10800	400			10.004	3.605
	81.7844	83.7209							10.44	3.423
	76.087	62.201
	99.631	52.2088							IL-1β
	75.3425	62.5
		56.2771							WT	MYSM1ex2-Δ/Δ
		59.0909							13.821	4.864
		60.6061							13.295	5.295
									14.084	5.006
									14.886	5.423
									LY6G
									WT	MYSM1ex2-Δ/Δ
									12.946	5.906
									13.053	5.692
									13.354	6.39
									13.831	6.125
S2
							S2C			S2D
	S2A						MOCK	0.000936781		MOCK	0.00164238
	IL-1β						MOCK	0.000705044		MOCK	0.00116941
	Mock	6H	12H	24H			MOCK	0.000745244		MOCK	0.000631032
	0.000307	3.45815	0.190782	0.360982			LPS4h	0.840896		LPS4h	0.473029
	0.000256	4.46915	0.135842	0.150726			LPS4h	0.972655		LPS4h	0.371131
	0.000126	2.37841	0.132127	0.275476			LPS4h	1.13288		LPS4h	0.376312
							LPS24H+4H	0.426317		LPS24H+4H	0.154963
	S2B						LPS24H+4H	0.752623		LPS24H+4H	0.0902456
	IL-6						LPS24H+4H	0.773782		LPS24H+4H	0.0871715
	Mock	6H	12H	24H			LPS7D+4H	0.543367		LPS7D+4H	0.230047
	0.000334	0.521233	0.099442	0.040386			LPS7D+4H	0.239816		LPS7D+4H	0.200267
	0.000446	0.578344	0.076947	0.059129			LPS7D+4H	0.200267		LPS7D+4H	0.154963
	0.000273	0.386891	0.0625	0.04095
S3
	S3A
		0	5	10	20	40
		1.17285	0.852645	0.768447	0.00843157	0.000856071
		0.986245	0.773792	0.67831	0.00723906	0.000705052
		0.840906	0.737143	0.489716	0.00749434	0.000709956
	S3B
		0	5	10	20	40
		1.18462	0.604755	0.533819	0.0043778	0.00187932
		0.989261	0.505024	0.448887	0.00489126	0.00113305
		0.82612	0.505024	0.439649	0.00598026	0.00124851
S5
	S5E
	WT	MYSM1ex2-Δ/Δ
	20.6	18.1
	18.1	18.8
	19.1	20.6
	18.9	20.2
	20.9	18.9
	20.7	20.4
	21.6	21.2
	18.3	18
	19.7	21.2
	18.1	20.8
	18.9	19.4
	20	18.6
S7
	S7A				S7B								S7C
	WT	MYSM1ex2-Δ/Δ	MYSM1ex2-Δ/Δ-AAV9-MYSM1			MYSM1ex2-Δ/Δ			MYSM1ex2-Δ/Δ-AAV9-MYSM1					MYSM1ex2-Δ/Δ			MYSM1ex2-Δ/Δ-AAV9-MYSM1
	1.12302	0.00126854	1.5235		Mock	1.20246	0.905	0.89254	0.949993	1.21925	0.766304		Mock	1.0188	1.29852	1.38211	0.931013	0.839076	0.662905
	0.931344	0.0010967	1.42147		LPS4h	959.4	823.708	752.73	582.449	500.071	514.13		LPS4h	409.26	353.82	321.099	126.841	97.4691	105.191
	0.924911	0.00251956	1.44132		LPS24h+4h	650.763	514.13	524.933	325.382	295.29	281.305		LPS24h+4h	166.211	131.314	139.766	60.4166	57.5552	52.9616
					LPS7d+4h	303.592	243.198	225.345	6.30278	4.74362	4.48774		LPS7d+4h	197.66	165.063	147.736	41.2658	32.3765	28.3814
	S7D				S7E								S7F
	si-NC	si-MYSM1				si-NC			si-MYSM1					si-NC			si-MYSM1
	1.05977	0.240441			MOCK	0.954139	1.06605	0.802332	1.0369	1.01556	0.947548		MOCK	1.01761	0.94946	0.982942	1.15283	0.910783	0.936388
	1.09714	0.139057			LPS4h	3449.74	2941.37	3174.41	8494.25	7708.69	7093.44		LPS4h	384.058	307.657	301.325	641.444	619.594	590.249
	0.843086	0.321692			LPS24h+4h	185.114	143.238	145.238	1391.35	1372.2	1161.9		LPS24h+4h	57.0905	65.1268	45.7335	223.662	223.662	201.576
					LPS7d+4h	11.4103	9.86467	9.86467	1054.45	943.756	880.556		LPS7d+4h	3.79784	2.97972	2.74191	16.8559	18.5736	14.174
