# Supplementary material for: MYSM1-mediated epigenetic modification dysregulation leads to immunosuppression and secondary infections in sepsis
Source: PLoS Pathog. 2026 Feb 12;22(2):e1013935. doi: 10.1371/journal.ppat.1013935 (PMC12928581; doi:10.1371/journal.ppat.1013935)
Supplement: S2 Data — (XLSX) [file ppat.1013935.s013.xlsx]

## Sheet: Sheet1
Clinical data of sepsis patients with secondary infections(N=69)
					Primary infection																					Secondary infection
Inpatient ID	Sex (male = 1, female = 0)	Age	Hospital stay (days)	Discharge status (alive = 1, deceased = 0)	WBC(109/L)	Neutrophils(109/L)	Lymphocytes(109/L)	Monocytes(109/L)	IgG	IgM	IgA	IgE	C3	C4	CD3	CD4	CD8	CD19	CD16⁺CD56	IL-2	IL-4	IL-10	IL-17	IFN-γ	TNF-α	WBC(109/L)	Neutrophils(109/L)	Lymphocytes(109/L)	Monocytes(109/L)	IgG	IgM	IgA	IgE	C3	C4	CD3	CD4	CD8	CD19	CD16⁺CD56	IL-2	IL-4	IL-10	IL-17	IFN-γ	TNF-α	Site of secondary infection (lung = 1, blood = 2, enterocoelia = 3, urinary = 4, skin = 5, brain = 6)	Pathogens of secondary infection
10204044	0	69	9	0	0.8	0	0.79	0.01																		0.31	0.04	0.23	0.04																		1	Fungal spores; Brevundimonas diminuta
10203890	1	87	53	1	10.3	9.46	0.42	0.38																		7.16	5.89	0.71	0.37																		2，4	Candida tropicalis; Staphylococcus aureus
10224786	0	63	12	1	8.04	7.21	0.24	0.56																		15.74	12.95	1.96	0.72																		1	Carbapenem-resistant Enterobacteriaceae; Acinetobacter baumannii
10243522	0	76	10	1	12.46	11.52	0.41	0.48												3.01	4.39	33.87	4.27	3.3	4.41	11.71	9.49	1.25	0.67																		1	Escherichia coli
10261998	1	88	57	0	6.84	5.79	0.23	0.79	12.3	0.82	4.06	405	0.628	0.232	205	141	38	75	105							11.39	7.74	1.18	2.29	11	0.43	3.04	250	0.153	0.074	385	289	92	43	420							1	Burkholderia cepacia; Pseudomonas aeruginosa
10287199	1	56	16	1	7.45	7.17	0.16	0.09	7.68	0.64	3.31	39.9	1.22	0.403	109	36	69	48	19							13.62	12.98	0.46	0.16							227	142	96	99	8							1	Candida albicans
10283021	1	88	25	1	11.04	10.04	0.62	0.36																		21.91	19.45	1.81	0.6																		1	Klebsiella pneumoniae; Acinetobacter baumannii
10293253	0	47	27	1	7.55	6.85	0.42	0.26	6.67	1.54	1.64	151	0.593	0.139	168	137	37	96	4	2.5	3.83	148.76	2.3	2.25	3.37	11.66	9.51	1.48	0.65																		3	Streptococcus pharyngis
10322034	0	67	11	1	17.42	16.39	0.45	0.5																		14.74	11.78	1.98	0.75	14.6	0.64	2.8	1050	0.668	0.236	1190	727	481	408	67							6	Aspergillus fumigatus; Lactobacillus spp.
10308376	1	78	36	1	2.46	2.21	0.16	0.08																		7.48	6.78	0.26	0.41																		3	Bacteroides fragilis; Enterococcus cecorum; Acinetobacter nosocomialis
10327637	1	79	56	1	39.69	37.32	0.53	1.8																		32.79	27.69	3.09	1.74																		2	Pseudomonas stutzeri
10351202	1	52	38	1	22.99	20.5	0.82	1.51																		12.48	10.46	1.03	0.88																		1,2	Candida tropicalis; Candida parapsilosis; Brevundimonas diminuta; Enterococcus faecalis
10401982	1	76	28	0	4	3.31	0.24	0.32																		13.67	10.68	0.78	1.75																		1	Klebsiella pneumoniae
10427410	0	74	14	1	3.41	1.95	1.15	0.26												3.01	4.59	11.95	1.94	7.09	3.29	11.25	7.72	1.37	1.7																		4	Candida glabrata
10431269	0	66	9	1	18.09	17.45	0.33	0.21																		18.47	16.3	1.12	0.61																		6	Fungal spores and pseudohyphae; Gram-positive cocci
10425168	0	64	21	1	17.5	16.51	0.37	0.59																		18.04	15.74	1.12	1.16																		1	Candida glabrata; Enterococcus faecalis
10431257	1	46	21	1	16.29	15.78	0.19	0.3							155	21	124	25	16							6.69	6.56	0	0.12	6.07	1.26	0.66	32.4	0.469	0.129	184	60	104	130	14							1	Methicillin-resistant Staphylococcus aureus
10434002	0	90	18	1	12.29	11.51	0.3	0.42	6.04	0.42	1.64	82.6	0.646	0.224	317	206	98	49	42							6.51	5.15	0.53	0.67																		1	Candida parapsilosis; Saccharomyces cerevisiae; Klebsiella pneumoniae
10421425	1	54	50	0	20.52	19.74	0.14	0.48	14.3	0.06	0.11	16.7	0.819	0.27	108	69	50	0	4							7.01	6.88	0	0.12																		2	Acinetobacter baumannii
10440505	1	68	15	0	8.5	7.44	1.25	0.35	10.2	0.52	2.55	182	0.63	0.194	279	119	147	141	171							11.19	10.79	0.22	0.16																		1	Klebsiella pneumoniae; Acinetobacter johnsonii
10446911	0	53	17	1	6.6	6.11	0.36	0.11	5.38	1.15	0.65	16.7	0.53	0.175	115	71	46	101	19	3.31	4.75	72.8	2.26	3.96	4.31	13.64	13.08	0.19	0.35																		1	Influenza A virus; Streptococcus pneumoniae
10478830	1	61	21	0	17.97	17	0.73	0.23	5.55	0.6	1	70.5	0.592	0.177	638	521	109	161	15							20.97	20.22	0.4	0.34																		1	SARS-CoV-2; Influenza A virus
10496520	1	77	14	1	9.09	8.27	0.47	0.35	18.3	0.9	2.4	170	0.847	0.232	149	106	38	108	70	2.46	2.32	26.49	2.34	2.07	1.85	15.96	14.36	0.7	0.86																		1	Brevundimonas diminuta; Klebsiella pneumoniae
10479115	1	70	28	1	25.67	23	0.26	2.38	6.51	0.47	1.48	68.4	0.293	0.113	33	18	16	191	16	2.32	4.01	10.75	2.15	2.53	2.4	12.78	10.95	0.81	0.36																		1、2	Klebsiella pneumoniae; Streptococcus pneumoniae; Pseudomonas aeruginosa
10480902	1	68	62	0	12.87	12.14	0.2	0.51																		13.11	11.99	0.62	0.46																		1	Streptococcus pneumoniae; Brevundimonas diminuta
10414772	0	75	38	1	19.42	17.93	0.36	1.12	14.7	1.09	2.78	238	1.02	0.262	249	168	75	184	93	2.77	5.53	5.88	3.16	2.66	3.79	9.45	7.73	0.58	0.89																		1	Acinetobacter baumannii
10415226	1	78	25	1	21.67	19.06	0.99	1.59												6.91	7.22	16.55	14.45	7.42	8.91	13.26	10.3	1.76	1.1																		2	Fungal spores; Pseudomonas putida
10417872	1	71	77	1	4.08	3.55	0.37	0.15	12.5	0.77	1.03	59.3	0.854	0.186	181	84	85	62	97	2.5	5.47	7.59	2.59	2.44	3.02	20.49	19.54	0.54	0.39	10.5	0.54	0.96	42	0.687	0.199	113	58	50	43	28	4.29	4.29	1080.9	1.43	4.98	18.44	1，2，4	Acinetobacter baumannii; Enterococcus faecalis; Corynebacterium jeikeium
10395014	1	73	10	0	10.6	8.51	1.03	1	10.2	0.31	3.52	630	0.899	0.145	564	493	71	335	99	2.15	4.01	23.03	2.68	1.72	3.57	31.81	30.36	0.9	0.49																		1	Candida albicans; Acinetobacter baumannii; Haemophilus influenzae; Staphylococcus aureus
10351535	1	87	23	1	11.89	10.66	0.68	0.5																		8.94	6.85	1.25	0.56																		1	Candida tropicalis; Acinetobacter baumannii
10350188	0	87	12	0	15.88	14.37	1.04	0.46																		16.01	15.45	0.31	0.21																		4	Candida albicans
10298349	1	63	42	1	8.49	7.01	0.82	0.63																		10.99	9.36	1.18	0.42																		1	Acinetobacter baumannii
10306315	1	90	18	1	34.43	31.66	1.13	1.24												2.73	4.54	49.1	4.14	3.84	5.05	18.15	15.18	1.4	1.06																		2	Escherichia coli
10285722	1	81	40	0	4.25	3.05	0.31	0.89																		12.33	10.77	0.61	0.79	13.4	0.52	6.12	17.1	0.694	0.317	209	125	69	149	69							1	Candida tropicalis; Enterococcus faecalis
10498008	0	78	27	1	11.88	11.15	0.51	0.22																		8.16	7.42	0.5	0.23																		1，2	Acinetobacter baumannii
20150736	0	33	23	0	14.15	0.1	2.73	11.32	21.1	1.1	3.7	566	0.698	0.142	6120	3313	2627	1148	1171							0.03	0	0.02	0.01	13.9	0.6	2.91	741	0.906	0.226												1	Klebsiella pneumoniae
10483343	1	84	9	0	16.12	14.71	0.9	0.5	13.2	0.72	5.31	123	1.09	0.256	195	116	75	130	212							29.29	27.47	0.86	0.73																		1，2	Candida albicans; Streptococcus pneumoniae; Pseudomonas stutzeri; Acinetobacter johnsonii
10467970	1	79	16	0	13.16	11.23	1.33	0.59																		18.24	17.66	0.29	0.24																		1	Candida albicans; Enterococcus faecalis
10440561	0	85	11	1	11.22	8.26	1.88	1.06																		9.56	6.94	1.82	0.66																		1，2	Candida tropicalis; Klebsiella pneumoniae
10408363	1	90	24	0	18.54	17.54	0.41	0.57	13.3	0.91	1.37	39.6	0.523	0.123	264	210	57	253	35	26.33	15.36	13.02	31.17	9.08	11.42	22.17	20.5	0.33	1.31												3.77	5.65	15.94	5.31	4.53	4.45	1，2	Trichophyton interdigitale / Microsporum gypseum; Escherichia coli; Acinetobacter baumannii
10418050	1	69	39	0	19.92	17.1	1.37	1.39												2.85	5.24	21.86	3.52	2.07	2.43	36.44	34.37	0.16	1.78	7.98	0.62	2.25	81	0.812	0.182	242	146	88	25	39	2.08	4.29	6.34	2.23	2.31	2.28	1，2，3	Candida glabrata; Aspergillus fumigatus; Klebsiella pneumoniae; Micrococcus luteus; Dialister pneumosintes
10414348	1	91	37	0	6.13	4.36	0.81	0.8																		19.52	17.99	1.03	0.45	11.8	0.58	2.77	31.2	0.569	0.223	212	142	75	18	62	1.96	4.08	33.01	2.11	2.85	2.5	1	Streptococcus pneumoniae; Klebsiella pneumoniae; Corynebacterium striatum
10406302	1	63	11	0	9.24	7.69	0.73	0.81	14.9	1.26	1.68	307	0.957	0.3	467	294	128	250	116	2.73	5.13	15.68	4.53	2.37	3.41	29.7	28.32	0.6	0.72	9.21	0.85	1.39	255	0.442	0.111	238	167	46	207	20	3.09	4.59	46.14	2.68	2.07	3.33	1，2	Acinetobacter baumannii; Enterobacter asburiae
10406560	1	69	42	1	12.65	10.66	0.86	1.09																		23.79	21.89	0.89	0.83	11.9	0.94	2.46	117	0.909	0.225	1374	646	716	196	290	4.96	5.47	9.32	5.82	5.61	5.12	1	Candida parapsilosis; Escherichia coli; Acinetobacter baumannii; Brevundimonas diminuta
10386785	1	77	62	0	17.51	15.26	1.66	0.56																		17.91	16.16	1.22	0.45																		1	Escherichia coli
10330834	0	85	19	0	11.99	7.5	1.39	3.09	11	0.3	3.35	17.1	0.96	0.262	845	363	442	152	137	1.66	2.95	754.36	1.89	6.49	3.37	11.87	9.62	1.28	0.92	5.37	0.38	1.45	21.8	0.447	0.106	1158	571	603	79	115	7.96	3.13	1645.74	2.51	14.35	2.04	1，2，4	Aspergillus flavus; Candida tropicalis; Acinetobacter baumannii; Enterobacter cloacae; Pseudomonas putida
10227660	1	68	12	0	4.57	3.5	0.92	0.08																		9.88	8.19	1.27	0.33	9.56	0.8	2.24	654	0.749	0.212	1320	1008	345	99	302							1，2，4，6	Pseudomonas aeruginosa; Enterococcus faecalis; Elizabethkingia meningoseptica
10173092	1	21	18	1	51.68	47.52	0.62	3.43																		22.53	15.11	3.78	3.32																		1	Acinetobacter dijkshoorniae
10517405	1	72	27	1	17.37	15.36	0.96	0.91																		15.3	13.7	0.75	0.63																		1	Enterococcus faecalis
10418802	0	71	21	1	5.46	4.95	0.17	0.34												2.69	5.07	14.48	2.15	2.87	4.88	8.6	6.71	0.96	0.75																		2	Pseudomonas mendocina; Aeromonas hydrophila
10544485	0	83	18	1	10.53	9.52	0.67	0.3	12.6	0.3	2.1	16.7	1.48	0.321	216	161	59	155	178	1.71	1.74	4.29	2.21	2.61	2.6	11.69	10.53	0.57	0.56																		1,2	Pseudomonas aeruginosa; Enterococcus faecalis
10583357	1	50	10	1	6.93	6.55	0.12	0.15																		5.37	4.65	0.53	0.1																		1	Acinetobacter baumannii
10578582	1	69	28	0	10.54	8.9	0.34	1.29																		14.91	14.18	0.12	0.59																			Candida albicans
10620360	1	78	30	0	14.73	14.35	0.12	0.23																		14.26	13.56	0.33	0.27																		1	Acinetobacter baumannii
10613958	1	45	32	0	36.12	34.79	0.35	0.9																		26.59	23.49	1.4	0.64																		1	Klebsiella pneumoniae; Lelliottia amnigena; Aspergillus fumigatus
10580540	1	35	47	1	20.83	15.96	2.41	2.39	5.6	1.08	1.72	883	0.785	0.243	1362	427	850	759	212	3.8	3	162.1	2.85	5.04	3.63	5.54	4.49	0.77	0.27																		1	Enterobacter cloacae; Brevundimonas diminuta
10586618	1	76	34	1	15.91	12.85	2.18	0.47	9.35	0.5	3.61	100	1.02	0.171	1448	837	558	109	163							16.95	16.11	0.72	0.1																		1	Acinetobacter baumannii; Saccharomyces cerevisiae
10615237	1	32	8	1	8.76	7.3	0.48	0.48												1.18	1.9	20.74	2.03	2.04	2.16	38.28	30.94	4.19	2.41																		1	Klebsiella pneumoniae
10616495	0	61	14	1	11.48	9.22	1.34	0.9																		16.61	13.42	1.78	1.37																		3	Enterococcus faecalis
10612094	1	68	38	1	21.32	20.33	0.23	0.75												1.93	1.84	29.95	1.86	1.81	2.56	7.72	5.98	0.48	0.88												3.55	2.91	12.33	5.44	4.2	3.06	1	Enterococcus faecalis
10543906	1	84	40	0	8.17	6.91	0.75	0.41																		10.41	9.31	0.51	0.5																		3	Enterococcus faecalis; Candida albicans
10555726	1	50	39	1	19.42	17.33	1.26	0.82	9.8	0.87	1.85	48.7	0.893	0.317	487	304	147	259	212	1.16	2.49	23.1	2.1	2.08	1.64	19.38	18.31	0.32	0.59	4.28	0.47	0.85	29.6	0.544	0.192	179	163	24	91	19							2	Candida parapsilosis
10574722	1	66	13	0	18.39	17.38	0.64	0.34																		16.63	14.53	1.47	0.61							488	236	239	211	43	3.58	3.7	8.9	4.54	3.48	3.95	2、4	Enterococcus faecalis; Candida tropicalis
10598293	1	33	11	1	9.52	8.28	0.52	0.63							683	395	278	273	40	1.45	1.42	4.05	1.54	1.65	1.52	8.45	6.2	1.28	0.74																		1	Acinetobacter baumannii
10598353	0	59	12	1	16.32	15.16	0.37	0.73	14.2	1.13	2.52	75.3	0.625	0.114	181	104	76	65	57	1.35	1.55	5.04	1.52	1.87	1.26	6.63	5.5	0.54	0.5							334	237	92	56	14							1	Pseudomonas aeruginosa
10582235	0	57	40	1	29.48	28.34	0.42	0.67							345	221	140	79	108							25.32	23.13	0.59	1.52																		1	Klebsiella pneumoniae
10593007	0	93	21	0	21.7	18.35	2.06	1.26																		14.05	9.73	3.04	1.25																		1、2	Acinetobacter baumannii
10584186	1	92	42	1	25.24	22.22	1.95	1.01	15.4	1.63	5.17	20.7	0.895	0.202	536	444	51	321	243	14.41	3.6	15.02	4.29	3.62	2.96	5.39	4.73	0.35	0.3	9.37	1.19	2.84	16.7	0.584	0.095	416	365	55	174	76	3.87	3.41	9.18	4.03	3.75	2.96	1	Acinetobacter baumannii; Brevundimonas diminuta; Candida albicans
20035546	1	44	144	1	6.62	5.21	0.83	0.53																		7.59	6.23	0.71	0.5																		1	Candida albicans; Candida tropicalis; Aspergillus spp.
Clinical data of sepsis patients without secondary infection (N=417)
Inpatient ID	Sex (male = 1, female = 0)	Age	Hospital stay (days)	Discharge status (alive = 1, deceased = 0)
1715704	0	84	8	1
1761700	1	81	11	1
1769814	1	71	14	1
1833622	0	62	58	1
1906043	1	83	20	1
1906339	1	17	6	1
1909351	1	75	11	1
1912258	1	40	20	1
1926220	1	49	4	1
10149071	1	58	21	1
10154547	1	36	8	1
10158652	0	55	12	1
10163471	0	70	3	1
10195853	1	54	7	1
10242498	1	42	8	1
10264715	0	91	8	1
10264910	1	36	6	1
10268978	1	78	20	1
10280206	1	58	6	1
10285756	0	58	5	1
10297952	1	64	6	1
1717714	1	63	4	1
1718813	1	62	9	1
1719349	0	91	7	1
1768726	1	48	1	1
1769930	1	90	26	1
1770002	1	55	4	1
1770222	1	67	13	1
1771746	0	39	38	1
1771900	0	79	2	1
1773196	1	67	5	1
1775404	0	74	1	1
1778112	1	78	5	1
1779194	0	50	21	1
1782360	1	84	7	1
1782362	0	58	4	1
1783041	1	77	21	1
1783129	0	59	3	1
1791411	1	91	70	1
1792503	1	64	24	1
1795276	0	61	4	1
1802393	0	68	2	1
1807886	1	71	3	1
1822613	1	63	5	1
1825791	1	91	6	1
1826157	1	72	19	1
1826576	0	78	2	1
1833061	0	69	49	1
1833453	0	64	5	1
1852825	1	36	13	1
1854607	1	55	5	1
1854640	1	70	1	1
1856178	1	72	3	1
1856695	1	77	10	1
1857802	1	70	7	1
1858925	1	71	9	1
1859356	0	81	7	1
1859467	1	64	2	1
1860107	0	60	12	1
1860556	1	70	1	1
1860734	1	48	22	1
1860755	0	79	71	1
1876444	1	38	12	1
1887558	0	27	28	1
1889348	1	65	13	1
1891576	1	36	6	1
1891975	1	72	8	1
1892188	1	68	2	1
1892978	1	66	4	1
1903204	1	87	30	1
1903334	0	71	6	1
1903772	1	83	2	1
1904661	1	37	34	1
1905483	0	44	3	1
1906117	1	57	6	1
1907723	1	67	2	1
1907744	1	67	12	1
1907980	1	66	8	1
1908310	0	62	8	1
1908614	0	57	5	1
1908835	1	72	19	1
1909351	1	73	8	1
1909768	1	52	13	1
1910322	1	65	2	1
1910524	1	68	4	1
1914915	1	94	36	1
1922535	1	50	16	1
1929213	1	69	6	1
1931852	1	85	16	1
1933123	0	79	3	1
1935002	0	74	5	1
1948416	1	55	5	1
1960278	1	68	17	1
1960581	1	65	51	1
1961162	0	65	4	1
1961507	0	74	4	1
1961670	1	74	2	1
1962663	1	62	2	1
1962746	1	65	3	1
1963060	0	63	3	1
6025818	1	55	21	1
10148552	1	52	9	1
10154522	1	42	4	1
10154870	1	64	1	1
10155070	1	49	8	1
10155341	1	89	4	1
10156681	1	89	21	1
10157223	0	33	4	1
10159222	1	58	10	1
10160531	1	53	20	1
10160981	1	70	17	1
10162434	1	56	4	1
10164327	1	59	12	1
10166817	0	60	10	1
10168876	1	61	11	1
10169748	0	84	25	1
10171868	0	68	7	1
10173092	1	23	18	1
10173275	1	48	8	1
10173478	1	62	4	1
10173496	1	59	5	1
10173550	1	68	13	1
10174908	1	68	15	1
10176183	1	73	7	1
10178038	1	62	8	1
10179298	0	60	5	1
10180886	1	32	7	1
10183432	0	26	4	1
10183917	0	66	9	1
10187583	1	91	18	1
10188360	1	44	26	1
10188850	0	82	12	1
10191143	0	63	7	1
10191945	1	21	14	1
10193514	1	62	12	1
10196513	1	41	2	1
10196709	0	64	13	1
10197712	1	76	16	1
10197771	0	65	5	1
10198036	1	57	21	1
10199141	0	61	1	1
10201510	0	53	15	1
10202118	1	52	5	1
10204448	0	59	9	1
10205418	0	40	33	1
10205878	1	66	8	1
10206026	1	66	15	1
10206027	0	43	4	1
10206268	1	71	9	1
10208826	0	75	5	1
10208835	0	46	6	1
10209144	1	49	3	1
10209847	0	65	10	1
10210996	0	65	3	1
10211115	1	82	6	1
10213606	1	58	1	1
10214516	1	68	5	1
10216773	1	78	4	1
10217004	1	66	9	1
10217942	1	81	26	1
10218497	1	38	37	1
10219584	0	77	10	1
10220231	0	61	4	1
10220404	0	68	6	1
10223033	1	50	36	1
10223308	0	60	8	1
10223745	0	87	3	1
10223832	0	84	11	1
10223937	1	30	2	1
10227365	1	54	11	1
10227514	1	57	2	1
10230621	0	52	4	1
10230977	1	84	13	1
10232230	0	74	15	1
10233153	1	84	8	1
10236292	1	77	6	1
10236778	0	69	33	1
10238319	0	54	2	1
10242218	1	77	6	1
10242434	1	74	3	1
10243224	1	60	3	1
10245712	0	80	3	1
10247383	1	72	1	1
10248143	1	59	15	1
10252036	0	84	70	1
10252831	0	87	20	1
10253081	0	65	5	1
10253211	1	75	13	1
10254356	1	35	3	1
10255130	1	58	21	1
10255654	1	88	21	1
10263095	0	88	4	1
10264546	0	77	7	1
10265492	0	68	5	1
10265507	0	77	4	1
10266857	0	59	6	1
10269218	0	44	6	1
10271884	1	61	9	1
10272453	1	35	24	1
10274596	0	86	36	1
10276272	1	58	2	1
10276519	1	91	11	1
10277089	0	80	21	1
10277128	0	59	10	1
10278343	0	75	8	1
10282156	0	81	6	1
10283240	0	75	13	1
10283532	1	55	4	1
10283690	0	61	9	1
10290858	0	55	4	1
10291544	1	72	8	1
10292790	1	68	3	1
10293165	1	63	5	1
10293839	1	81	3	1
10294004	0	95	2	1
10300782	0	72	10	1
10301408	0	73	14	1
10301436	0	68	3	1
10302113	0	84	6	1
10302346	1	86	8	1
10302441	1	57	1	1
10302465	0	88	24	1
10302527	0	89	6	1
10303518	0	55	7	1
10304213	0	83	14	1
10304904	1	65	4	1
10310336	1	42	10	1
10312683	1	56	2	1
10313376	1	65	7	1
1744380	1	80	12	1
1762488	1	62	36	1
1768391	1	69	5	1
1776445	1	24	13	1
1781839	0	77	1	1
1785913	0	62	1	1
1788789	1	85	4	1
1795480	1	69	1	1
1799218	1	61	10	1
1826235	1	68	82	1
1826869	0	61	1	1
1836262	1	53	2	1
1836903	1	70	11	1
1837044	1	23	3	1
1847318	1	49	1	1
1851469	1	55	3	1
1853306	1	67	1	1
1855930	0	75	4	1
1859000	0	69	7	1
1862238	1	83	1	1
1871885	1	61	20	1
1873506	0	37	27	1
1874051	0	53	2	1
1889391	1	49	5	1
1889549	1	69	1	1
1890152	1	53	3	1
1894853	1	90	1	1
1894940	0	23	14	1
1904579	0	80	1	1
1906282	0	63	1	1
1907586	0	43	20	1
1910744	1	79	18	1
1911315	1	63	1	1
1912098	1	55	2	1
1913036	0	56	35	1
1917650	1	25	1	1
1917800	1	75	8	1
1925846	1	56	12	1
1934985	1	65	1	1
1937772	1	45	1	1
1960170	0	63	3	1
1964836	1	59	3	1
6046924	1	77	69	1
10133491	0	75	2	1
10136021	1	21	41	1
10150429	1	66	21	1
10152333	0	66	3	1
10154094	1	59	6	1
10165171	1	87	8	1
10171486	0	66	9	1
10175864	0	59	2	1
10178662	0	41	1	1
10193500	1	75	1	1
10198467	1	60	8	1
10199712	0	67	6	1
10200166	1	44	1	1
10203056	0	68	7	1
10204149	1	64	27	1
10206508	0	31	43	1
10207075	1	65	2	1
10208388	0	83	2	1
10210514	0	65	8	1
10213582	1	34	2	1
10213597	1	73	10	1
10214295	1	78	6	1
10216480	1	75	1	1
10221918	1	69	8	1
10229803	1	61	8	1
10233036	1	70	2	1
10239081	1	66	2	1
10239102	1	57	4	1
10240138	1	84	1	1
10242251	0	58	2	1
10244583	0	44	8	1
10250561	1	57	6	1
10259699	0	66	27	1
10263578	1	67	22	1
10263856	0	67	15	1
10267328	1	32	4	1
10269755	0	66	4	1
10274857	1	48	16	1
10275289	1	69	7	1
10277719	0	85	2	1
10281835	1	71	20	1
10282175	0	80	1	1
10284081	0	48	1	1
10292779	0	59	2	1
10293753	1	68	5	1
10297263	1	76	25	1
10298957	0	71	1	1
10312582	1	52	3	1
10313737	0	64	1	1
10146031	1	74	23	0
10150022	1	57	35	0
10150480	0	51	15	0
10153884	0	85	33	0
10154765	0	83	1	0
10155801	0	66	22	0
10156586	1	85	28	0
10157782	0	88	102	0
10160897	1	89	1	0
10161630	1	89	8	0
10164670	0	61	19	0
10166470	0	61	19	0
10169449	0	81	2	0
10176847	0	86	3	0
10178389	1	83	2	0
10182852	0	57	18	0
10186463	1	42	15	0
10187146	1	80	7	0
10188262	1	36	3	0
10188636	1	93	5	0
10190586	1	61	4	0
10191399	1	86	5	0
10193206	1	90	1	0
10193253	1	64	32	0
10194165	1	72	14	0
10194202	1	77	32	0
10196278	0	81	23	0
10202747	0	76	7	0
10203321	1	29	3	0
10205252	0	79	2	0
10208397	0	83	9	0
10209580	1	91	11	0
10210815	0	56	7	0
10217580	0	52	2	0
10218794	1	45	37	0
10219353	0	73	9	0
10220787	1	66	23	0
10229308	0	38	7	0
10232527	1	82	16	0
10238585	1	68	3	0
10240278	0	83	4	0
10241592	0	86	6	0
10241731	1	73	4	0
10243686	1	65	38	0
10244395	1	77	1	0
10248082	1	67	8	0
10248140	1	62	13	0
10249650	0	85	79	0
10259706	1	41	1	0
10260573	0	64	3	0
10262034	0	67	8	0
10265373	1	31	3	0
10265551	1	82	31	0
10265587	1	67	3	0
10265788	1	81	6	0
10265940	1	91	9	0
10268718	0	56	19	0
10271863	1	30	1	0
10274766	1	69	8	0
10275368	0	82	16	0
10275578	1	79	1	0
10275803	1	66	1	0
10276839	0	75	21	0
10278370	1	90	5	0
10279429	1	49	5	0
10280119	0	52	14	0
10280640	0	77	2	0
10282052	1	76	23	0
10282375	1	65	40	0
10282936	0	55	1	0
10283161	1	18	26	0
10286097	1	63	17	0
10290084	0	93	2	0
10290673	1	86	4	0
10292658	1	76	7	0
10293932	1	69	6	0
10297271	1	64	1	0
10302098	1	87	15	0
10302102	0	87	2	0
10306293	1	70	1	0
10308398	1	83	1	0
1808787	0	47	1	1
1891978	1	21	8	1
1905950	1	72	4	1
1909665	1	62	21	1
10198634	1	79	1	1
10199423	1	53	1	1
10205379	1	63	3	1
10220973	0	54	2	1
10224135	0	73	6	1
10242927	1	60	11	1
10249781	1	28	1	1
10263090	1	36	11	1
10289584	1	77	26	1
10301620	1	57	1	1
10147761	0	84	12	1
